# Supplementary material for: Multicenter Clinical Validation of a Cartridge-Based Real-Time PCR System for Detection of Coccidioides spp. in Lower Respiratory Specimens
Source: J Clin Microbiol. 2018 Jan 24;56(2):e01277-17. doi: 10.1128/JCM.01277-17 (PMC5786707; doi:10.1128/JCM.01277-17)
Supplement: Supplemental material [file JCM.01277-17_zjm999095825s1.xlsx]

## Sheet: Sheet1
Organism
Acinetobacter baumanii	Legionella pneumophila
Adenovirus	Moraxella catarrhalis
Aspergillus fumigatus	Mycobacterium tuberculosis
Blastomyces dermatitidis	Mycoplasma pneumoniae
Bordetella parapertussis	Neisseria meningitidis
Bordetella pertussis	Neisseria sicca
Burkholderia cepacia	Porphyromonas gingivalis
Candida albicans	Proteus vulgaris
Candida glabrata	Pseudomonas aeruginosa
Chlamydophila pneumoniae	Respiratory Syncytial Virus
Corynebacterium diphtheriae	Scedosporium Sp.
Escherichia coli	Serratia marcescens
Haemophilus influenzae	Staphylococcus aureus (MRSA)
Histoplasma capsulatum	Staphylococcus aureus (MSSA)
Human Influenza A	Staphylococcus epidermidis (MSSE)
Human Influenza B	Staphylococcus epidermidis (MRSE)
Human metapneumovirus	Staphylococcus haemolyticus
Human parainfluenzavirus 1	Streptococcus agalactiae
Human parainfluenzavirus 2	Streptococcus dysgalactiae
Human parainfluenzavirus 3	Streptococcus mitis
Human parainfluenzavirus 4	Streptococcus pneumoniae
Klebsiella pneumoniae	Streptococcus pyogenes
Lactobacillus acidophilus	Streptococcus salivarius
Lactobacillus planarum
